# Supplementary material for: The Appearance of Osteomyelitis of the Foot and Disseminated Subcutaneous Abscesses During Treatment for Disseminated Tuberculosis Infection in an Immunocompetent Patient: Case Presentation of a Paradoxical Reaction and Literature Review
Source: Infect Dis Rep. 2025 May 2;17(3):46. doi: 10.3390/idr17030046 (PMC12101366; doi:10.3390/idr17030046)
Supplement: Supplementary file 1 [file idr-17-00046-s001.zip]

Archive with 1 entries (1 files):
- idr-3516173-supplementary.pdf
